# Supplementary material for: Hierarchical Levels of Seed Predation Variation by Introduced Beetles on an Endemic Mediterranean Palm
Source: PLoS One. 2014 Oct 23;9(10):e109867. doi: 10.1371/journal.pone.0109867 (PMC4207678; doi:10.1371/journal.pone.0109867)
Supplement: Appendix S1 — This file contains data on percentage of C. humilis seed predation by beetles for each palm in each population. Data on type of habitat (natural, humanized) and the mean percentage of persisting fruit pulp is also shown. (XLSX) [file pone.0109867.s001.xlsx]

## Sheet: Hoja1
population	region	type	palm	total fruits	depredated fruits	mean %pulp
Matalla	sevilla	humano	1.1	20	3	30
Matalla	sevilla	humano	1.2	5	1	62
Matalla	sevilla	humano	1.3	19	14	15.789
Rocina	huelva	natural	2.1	11	3	76.636
Rocina	huelva	natural	2.2	20	0	28.5
LaCantina	sevilla	natural	4.1	4	2	23.75
LaCantina	sevilla	natural	4.2	11	3	27.727
LaCantina	sevilla	natural	4.3	9	0	79
Matalla	sevilla	humano	1.4	20	15	75.65
Matalla	sevilla	humano	1.5	19	17	16.316
Matalla	sevilla	humano	1.6	15	10	31.333
Matalla	sevilla	humano	1.7	12	9	42.917
Matalla	sevilla	humano	1.8	9	6	10
Matalla	sevilla	humano	1.9	20	10	58.65
Alamillo	sevilla	humano	5.1	4	3	13.75
Alamillo	sevilla	humano	5.2	20	11	11
Alamillo	sevilla	humano	5.3	20	12	34.75
Alamillo	sevilla	humano	5.4	18	17	5.444
Alamillo	sevilla	humano	5.5	16	10	9.063
Hin_Oli	huelva	natural	7.1	20	0	79.5
Hin_Oli	huelva	natural	7.2	19	0	90
Hin_Oli	huelva	natural	7.3	20	0	52.4
Hin_Oli	huelva	natural	7.4	20	3	86.4
Hin_Oli	huelva	natural	7.5	5	4	44
Hin_Oli	huelva	natural	7.6	20	1	65.5
Hin_Oli	huelva	natural	7.7	20	4	86.95
Hin_Oli	huelva	natural	7.8	8	8	0
Hin_Oli	huelva	natural	7.9	19	0	45
Hin_Oli	huelva	natural	7.10	20	3	81
Viveros	valencia	humano	8.1	8	7	31.25
Viveros	valencia	humano	8.2	20	9	67.8
Matasgordas	huelva	natural	9.1	20	0	94.5
Hin_siem	huelva	natural	10.1	20	2	61.25
Hin_siem	huelva	natural	10.2	4	1	85
Hin_siem	huelva	natural	10.3	1	0	0
Hin_siem	huelva	natural	10.4	9	3	40
Hin_siem	huelva	natural	10.5	17	14	10
Hin_siem	huelva	natural	10.6	20	6	32.5
Hin_siem	huelva	natural	10.7	13	3	25.385
Hin_siem	huelva	natural	10.8	17	1	45.294
Fuengirola	cadiz_malaga	humano	11.1	4	0	25
Fuengirola	cadiz_malaga	humano	11.2	6	2	26.667
Fuengirola	cadiz_malaga	humano	11.3	13	0	75.385
Fuengirola	cadiz_malaga	humano	11.4	20	0	82
Fuengirola	cadiz_malaga	humano	11.5	20	0	74
Fuengirola	cadiz_malaga	humano	11.6	20	0	64.25
Fuengirola	cadiz_malaga	humano	11.7	20	0	14.5
Fuengirola	cadiz_malaga	humano	11.8	9	0	7.222
Fuengirola	cadiz_malaga	humano	11.9	20	3	6.15
Fuengirola	cadiz_malaga	humano	11.10	20	3	55
Saler	valencia	natural	12.1	18	0	97.778
Saler	valencia	natural	12.2	20	0	93
Saler	valencia	natural	12.3	20	6	95.05
Saler	valencia	natural	12.4	20	7	70.421
Saler	valencia	natural	12.5	20	1	79.9
Saler	valencia	natural	12.6	20	0	46.75
Saler	valencia	natural	12.7	20	7	62.5
Garganta_Verde	cadiz_malaga	natural	14.1	6	4	50.833
Garganta_Verde	cadiz_malaga	natural	14.2	8	8	6.25
Garganta_Verde	cadiz_malaga	natural	14.3	18	2	48.056
Garganta_Verde	cadiz_malaga	natural	14.4	6	6	37.5
Garganta_Verde	cadiz_malaga	natural	14.5	20	0	74.25
Garganta_Verde	cadiz_malaga	natural	14.6	19	9	22.632
Garganta_Verde	cadiz_malaga	natural	14.7	20	15	18.25
Garganta_Verde	cadiz_malaga	natural	14.8	19	18	16.842
Garganta_Verde	cadiz_malaga	natural	14.9	20	12	17
Matasgordas	huelva	natural	9.2	19	12	41.316
Matasgordas	huelva	natural	9.3	4	1	7.5
Matasgordas	huelva	natural	9.4	11	7	21.818
Matasgordas	huelva	natural	9.5	8	0	41.25
Matasgordas	huelva	natural	9.6	2	0	87.5
Matasgordas	huelva	natural	9.7	3	2	40
Matasgordas	huelva	natural	9.8	16	4	38.438
Matasgordas	huelva	natural	9.9	2	1	25
Matasgordas	huelva	natural	9.10	1	1	0
Viveros	valencia	humano	8.3	20	14	52.55
Viveros	valencia	humano	8.4	20	8	23.4
Viveros	valencia	humano	8.5	15	5	55
Viveros	valencia	humano	8.6	20	12	44.5
Viveros	valencia	humano	8.7	16	6	50.938
Viveros	valencia	humano	8.8	20	16	26
Viveros	valencia	humano	8.9	20	13	47.75
Viveros	valencia	humano	8.10	20	4	30.75
HatoRaton	huelva	natural	15.1	5	2	4
HatoRaton	huelva	natural	15.2	10	2	21
HatoRaton	huelva	natural	15.3	20	0	18.25
HatoRaton	huelva	natural	15.4	20	1	0
HatoRaton	huelva	natural	15.5	7	1	25.714
HatoRaton	huelva	natural	15.6	4	0	56.25
HatoRaton	huelva	natural	15.7	4	2	75
HatoRaton	huelva	natural	15.8	4	0	31.25
HatoRaton	huelva	natural	15.9	13	12	19.231
HatoRaton	huelva	natural	15.10	9	2	0
Rocina	huelva	natural	6.1	8	1	28.125
Rocina	huelva	natural	6.2	4	2	40
Rocina	huelva	natural	6.3	4	0	27.5
Rocina	huelva	natural	6.4	11	5	40
Rocina	huelva	natural	6.5	7	4	19.286
Rocina	huelva	natural	6.6	5	3	50
Rocina	huelva	natural	6.7	12	5	36.667
Rocina	huelva	natural	6.8	13	5	36.538
Rocina	huelva	natural	6.9	3	0	21.667
Rocina	huelva	natural	6.10	20	8	22.25
Reserva	huelva	humano	3.1	7	0	31.429
Reserva	huelva	humano	3.2	14	6	20.714
Reserva	huelva	humano	3.3	5	3	30
Reserva	huelva	humano	3.4	2	2	0
Reserva	huelva	humano	3.5	2	2	0
Reserva	huelva	humano	3.6	16	12	26.875
Reserva	huelva	humano	3.7	13	8	24.615
Reserva	huelva	humano	3.8	17	14	19.118
Reserva	huelva	humano	3.9	13	4	13.846
Reserva	huelva	humano	3.10	20	15	10.5
Reserva	huelva	humano	3.11	20	20	63.3
Rocina	huelva	humano	6.11	20	15	38.5
