# Supplementary material for: Hierarchical Levels of Seed Predation Variation by Introduced Beetles on an Endemic Mediterranean Palm
Source: PLoS One. 2014 Oct 23;9(10):e109867. doi: 10.1371/journal.pone.0109867 (PMC4207678; doi:10.1371/journal.pone.0109867)
Supplement: Appendix S2 — This file contains data on the mean number of holes per seed for each C. humilis individual in each population. (XLSX) [file pone.0109867.s002.xlsx]

## Sheet: Hoja1
population	region	type	palm	mean %pulp	mean # of holes
Matalla	sevilla	humano	1.1	30	3.67
Matalla	sevilla	humano	1.2	62	1
Matalla	sevilla	humano	1.3	15.789	3.21
Rocina	huelva	natural	2.1	76.636	2.33
LaCantina	sevilla	natural	4.1	23.75	1
LaCantina	sevilla	natural	4.2	27.727	1
Matalla	sevilla	humano	1.4	75.65	2.6
Matalla	sevilla	humano	1.5	16.316	6.06
Matalla	sevilla	humano	1.6	31.333	2.3
Matalla	sevilla	humano	1.7	42.917	4.89
Matalla	sevilla	humano	1.8	10	3.33
Matalla	sevilla	humano	1.9	58.65	2.5
Alamillo	sevilla	humano	5.1	13.75	3.33
Alamillo	sevilla	humano	5.2	11	4.45
Alamillo	sevilla	humano	5.3	34.75	2
Alamillo	sevilla	humano	5.4	5.444	6.35
Alamillo	sevilla	humano	5.5	9.063	7
Hin_Oli	huelva	natural	7.4	86.4	1
Hin_Oli	huelva	natural	7.5	44	6
Hin_Oli	huelva	natural	7.6	65.5	1
Hin_Oli	huelva	natural	7.7	86.95	2.75
Hin_Oli	huelva	natural	7.8	0	6.75
Hin_Oli	huelva	natural	7.10	81	2
Viveros	valencia	humano	8.1	31.25	6
Viveros	valencia	humano	8.2	67.8	8
Hin_siem	huelva	natural	10.1	61.25	2.5
Hin_siem	huelva	natural	10.2	85	2
Hin_siem	huelva	natural	10.4	40	1.33
Hin_siem	huelva	natural	10.5	10	3.71
Hin_siem	huelva	natural	10.6	32.5	1.33
Hin_siem	huelva	natural	10.7	25.385	2
Hin_siem	huelva	natural	10.8	45.294	1
Fuengirola	cadiz_malaga	humano	11.2	26.667	2
Fuengirola	cadiz_malaga	humano	11.9	6.15	2.33
Fuengirola	cadiz_malaga	humano	11.10	55	7.33
Saler	valencia	natural	12.3	95.05	3.33
Saler	valencia	natural	12.4	70.421	1.43
Saler	valencia	natural	12.5	79.9	1
Saler	valencia	natural	12.7	62.5	2.71
Garganta_Verde	cadiz_malaga	natural	14.1	50.833	2.5
Garganta_Verde	cadiz_malaga	natural	14.2	6.25	3.5
Garganta_Verde	cadiz_malaga	natural	14.3	48.056	1.5
Garganta_Verde	cadiz_malaga	natural	14.4	37.5	2
Garganta_Verde	cadiz_malaga	natural	14.6	22.632	2.22
Garganta_Verde	cadiz_malaga	natural	14.7	18.25	2.8
Garganta_Verde	cadiz_malaga	natural	14.8	16.842	3
Garganta_Verde	cadiz_malaga	natural	14.9	17	2.58
Matasgordas	huelva	natural	9.2	41.316	1.58
Matasgordas	huelva	natural	9.3	7.5	3
Matasgordas	huelva	natural	9.4	21.818	2
Matasgordas	huelva	natural	9.7	40	3
Matasgordas	huelva	natural	9.8	38.438	1.5
Matasgordas	huelva	natural	9.9	25	7
Matasgordas	huelva	natural	9.10	0	1
Viveros	valencia	humano	8.3	52.55	4
Viveros	valencia	humano	8.4	23.4	4
Viveros	valencia	humano	8.5	55	2.6
Viveros	valencia	humano	8.6	44.5	9.25
Viveros	valencia	humano	8.7	50.938	8.67
Viveros	valencia	humano	8.8	26	7.44
Viveros	valencia	humano	8.9	47.75	10
Viveros	valencia	humano	8.10	30.75	1.25
HatoRaton	huelva	natural	15.1	4	2
HatoRaton	huelva	natural	15.2	21	1.5
HatoRaton	huelva	natural	15.4	0	3
HatoRaton	huelva	natural	15.5	25.714	3
HatoRaton	huelva	natural	15.7	75	1
HatoRaton	huelva	natural	15.9	19.231	3.08
HatoRaton	huelva	natural	15.10	0	3.5
Rocina	huelva	natural	6.1	28.125	6
Rocina	huelva	natural	6.2	40	1
Rocina	huelva	natural	6.4	40	2.2
Rocina	huelva	natural	6.5	19.286	2
Rocina	huelva	natural	6.6	50	2.33
Rocina	huelva	natural	6.7	36.667	3.4
Rocina	huelva	natural	6.8	36.538	1.4
Rocina	huelva	natural	6.10	22.25	4.5
Reserva	huelva	humano	3.2	20.714	4.67
Reserva	huelva	humano	3.3	30	2.67
Reserva	huelva	humano	3.4	0	1
Reserva	huelva	humano	3.5	0	7.5
Reserva	huelva	humano	3.6	26.875	3.5
Reserva	huelva	humano	3.7	24.615	4
Reserva	huelva	humano	3.8	19.118	4.57
Reserva	huelva	humano	3.9	13.846	4.25
Reserva	huelva	humano	3.10	10.5	6.13
Reserva	huelva	humano	3.11	63.3	5.3
Rocina	huelva	humano	6.11	38.5	4.27
